# Supplementary material for: Preliminary Investigation of Side Effects of Polymyxin B Administration in Hospitalized Horses
Source: Antibiotics (Basel). 2023 May 5;12(5):854. doi: 10.3390/antibiotics12050854 (PMC10215903; doi:10.3390/antibiotics12050854)
Supplement: Supplementary file 1 [file antibiotics-12-00854-s001.zip]

Archive with 3 entries (3 files):
- Supplementary 1_Neurological exam.pdf
- Supplementary 2_ Blood analyses.pdf
- Supplementary 3_ Ataxia gradings of individual horses.pdf
